# Supplementary material for: CRISPR/Cas9 mediated ENT2 gene knockout altered purine catabolic pathway and induced apoptosis in colorectal cell lines
Source: PLoS One. 2025 Aug 18;20(8):e0329501. doi: 10.1371/journal.pone.0329501 (PMC12360568; doi:10.1371/journal.pone.0329501)
Supplement: S2 Table — (ZIP) [file pone.0329501.s002.zip]

Archive with 2 entries (2 files):
- S2A_table.pdf
- S2B_schematic.pdf
